# Supplementary material for: New Cantharellus species from South Korea
Source: MycoKeys. 2020 Dec 22;76:31–47. doi: 10.3897/mycokeys.76.58179 (PMC7772287; doi:10.3897/mycokeys.76.58179)
Supplement: XML Treatment for Cantharellus citrinus [file mycokeys.76.58179-treatment1.xml]

<!DOCTYPE tp:taxon-treatment
  PUBLIC "-//TaxonX//DTD Taxonomic Treatment Publishing DTD v0 20100105//EN" "tax-treatment-NSO.dtd">
<tp:taxon-treatment xmlns:tp="http://www.plazi.org/taxpub"><tp:treatment-meta><kwd-group><label>Taxon classification</label><kwd><named-content xmlns:xlink="http://www.w3.org/1999/xlink" content-type="kingdom">Fungi</named-content></kwd><kwd><named-content xmlns:xlink="http://www.w3.org/1999/xlink" content-type="order">Scleractinia</named-content></kwd><kwd><named-content xmlns:xlink="http://www.w3.org/1999/xlink" content-type="family">Fungiidae</named-content></kwd></kwd-group><mixed-citation publication-type="journal"><person-group><name><surname>Buyck</surname><given-names>Bart</given-names></name><name><surname>Hofstetter</surname><given-names>Valérie</given-names></name><name><surname>Ryoo</surname><given-names>Rhim</given-names></name><name><surname>Ka</surname><given-names>Kang-Hyeon</given-names></name><name><surname>Antonín</surname><given-names>Vladimír</given-names></name></person-group><article-title>New <italic><tp:taxon-name><tp:taxon-name-part taxon-name-part-type="genus" reg="Cantharellus">Cantharellus</tp:taxon-name-part></tp:taxon-name></italic> species from South Korea</article-title><source>MycoKeys</source><day>22</day><month>12</month><year>2020</year><volume>76</volume><fpage>31</fpage><lpage>47</lpage><pub-id pub-id-type="doi">10.3897/mycokeys.76.58179</pub-id></mixed-citation></tp:treatment-meta><tp:nomenclature><tp:taxon-name><object-id xmlns:xlink="http://www.w3.org/1999/xlink" content-type="arpha" xlink:type="simple">42BEA16D-8A4A-53DC-9B24-5697BDC3ACE9</object-id>
              <tp:taxon-name-part taxon-name-part-type="genus" reg="Cantharellus">Cantharellus</tp:taxon-name-part>
              <tp:taxon-name-part taxon-name-part-type="species" reg="citrinus">citrinus</tp:taxon-name-part>
              <object-id xmlns:xlink="http://www.w3.org/1999/xlink" content-type="mycobank" xlink:type="simple">837726</object-id>
            </tp:taxon-name><tp:taxon-authority>Buyck, R. Ryoo &amp; Antonín</tp:taxon-authority><tp:taxon-status xmlns:xlink="http://www.w3.org/1999/xlink" xlink:type="simple">sp. nov.</tp:taxon-status><xref ref-type="fig" rid="F3">Figs 3</xref><xref ref-type="fig" rid="F4">, 4</xref></tp:nomenclature><tp:treatment-sec sec-type="diagnosis" id="SECID0EWGAE"><title>Diagnosis.</title><p>Differs from its closest Asian and North American relatives in the variously coloured but often bright lemon yellow pileus, similarly tinted stipe and smaller size, as well as in differences in sequence data produced for the transcription elongation factor (<italic><abbrev xmlns:xlink="http://www.w3.org/1999/xlink" xlink:title="transcription elongation factor" id="ABBRID0E4GAE" xlink:type="simple">tef</abbrev></italic>-1).</p><fig id="F3" position="float" orientation="portrait"><object-id xmlns:xlink="http://www.w3.org/1999/xlink" content-type="doi" xlink:type="simple">10.3897/mycokeys.76.58179.figure3</object-id><object-id xmlns:xlink="http://www.w3.org/1999/xlink" content-type="arpha" xlink:type="simple">CC983680-F531-5721-9420-8D49F8598AB6</object-id><label>Figure 3.</label><caption><p><italic><tp:taxon-name><tp:taxon-name-part taxon-name-part-type="genus" reg="Cantharellus">Cantharellus</tp:taxon-name-part> <tp:taxon-name-part taxon-name-part-type="species" reg="citrinus">citrinus</tp:taxon-name-part></tp:taxon-name></italic> (holotype) <bold>a</bold> spores <bold>b</bold> basidia and basidiola <bold>c</bold> hyphal extremities of the pileipellis near mid-radius. Scale bar: 10 μm, but only 5 μm for spores. Drawings B. Buyck.</p></caption><graphic xmlns:xlink="http://www.w3.org/1999/xlink" xlink:href="mycokeys-76-031-g003.jpg" position="float" orientation="portrait" xlink:type="simple" id="oo_489859.jpg"><uri content-type="original_file" xlink:type="simple">https://binary.pensoft.net/fig/489859</uri></graphic></fig><fig id="F4" position="float" orientation="portrait"><object-id xmlns:xlink="http://www.w3.org/1999/xlink" content-type="doi" xlink:type="simple">10.3897/mycokeys.76.58179.figure4</object-id><object-id xmlns:xlink="http://www.w3.org/1999/xlink" content-type="arpha" xlink:type="simple">71D8777D-DA1B-5FED-AA89-5721063392BD</object-id><label>Figure 4.</label><caption><p><bold>a–c</bold><italic><tp:taxon-name><tp:taxon-name-part taxon-name-part-type="genus" reg="Cantharellus">Cantharellus</tp:taxon-name-part> <tp:taxon-name-part taxon-name-part-type="species" reg="citrinus">citrinus</tp:taxon-name-part></tp:taxon-name></italic>, yellow, more common form <bold>a</bold> (VA 13.170) <bold>b</bold><italic><tp:taxon-name><tp:taxon-name-part taxon-name-part-type="genus" reg="Cantharellus">C.</tp:taxon-name-part> <tp:taxon-name-part taxon-name-part-type="species" reg="citrinus">citrinus</tp:taxon-name-part></tp:taxon-name></italic>, reddish orange form (VA 16.169) <bold>c</bold> (VA 13.156, holotype). Photos V. Antonín.</p></caption><graphic xmlns:xlink="http://www.w3.org/1999/xlink" xlink:href="mycokeys-76-031-g004.jpg" position="float" orientation="portrait" xlink:type="simple" id="oo_489860.jpg"><uri content-type="original_file" xlink:type="simple">https://binary.pensoft.net/fig/489860</uri></graphic></fig></tp:treatment-sec><tp:treatment-sec sec-type="Holotype" id="SECID0EKJAE"><title>Holotype.</title><p>South Korea. Geoi-san, Cheong-cheon-myeon, alt. 330 m, <named-content xmlns:xlink="http://www.w3.org/1999/xlink" content-type="dwc:verbatimCoordinates" xlink:type="simple"><named-content content-type="geo-json" specific-use="{&#34;type&#34;:&#34;Point&#34;,&#34;coordinates&#34;:[127.826822,36.617497]}" id="NCID0ETJAE" xlink:type="simple">36°37'02.99"N, 127°49'36.56"E</named-content></named-content>, 14 Aug 2013, V. Antonín, R. Ryoo &amp; K.-H. Ka, 1691 / VA 13.156 (holotype: <named-content xmlns:xlink="http://www.w3.org/1999/xlink" content-type="dwc:institutional_code" xlink:type="simple">BRNM</named-content> 825748; isotype: <named-content xmlns:xlink="http://www.w3.org/1999/xlink" content-type="dwc:institutional_code" xlink:type="simple">PC</named-content> 0142457).</p></tp:treatment-sec><tp:treatment-sec sec-type="description" id="SECID0ECKAE"><title>Description.</title><p>Basidiomata dispersed in small groups or fascicles. Pileus 4–20 mm broad, convex, with involute margin when young, then plane or infundibuliform with depressed centre and inflexed to straight, smooth margin, irregularly undulate when old, hygrophanous, finely tomentose when very young, soon glabrescent and smooth or slightly rugulose, uniformly coloured, light yellow, orange yellow to light orange (3–4A6, 4–5A5–7), sometimes with greyish yellow tinge when old. Hymenophore composed of thick vein-like folds, sometimes strongly decurrent in a reticulate pattern on upper stipe, often not reaching the pileus margin, forking or with rare lamellulae, transversely anastomosed in between, white to whitish (3A2); edges concolorous. Stipe 4–22 × 1–3(–4) mm, slightly tapering towards base when young, then cylindrical, sometimes curved, finely pubescent when young, later glabrescent, smooth, concolorous with pileus or slightly paler. Context thin, yellowish, fibrillose-hollow and yellowish whitish in stipe when old, with a spicy apricot smell and mild taste. Spore print not obtained.</p><p>Basidiospores ellipsoid, (7.3–)7.6–<bold>8.24</bold>–8.4(–8.8) × (5.1–)5.4–<bold>5.67</bold>–5.9(–6.1) μm, Q = (1.32–)1.34–<bold>1.42</bold>–1.50(–1.56), smooth, thin-walled. Basidia mostly (42–)66–80 × 8 μm, 4–5(–6)-spored, narrowly clavate; basidiola subcylindrical and slender when young, undulate-wavy in outline, later becoming narrowly clavate, subfusoid, sometimes irregular, rarely submoniliform, thin-walled. Cystidia not observed. Subhymenium composed of narrow, filamentous and cylindrical cells. Pileipellis a cutis composed of cylindrical, ± thin-walled, smooth or minutely incrusted, sparsely septate, (4–)8–12 μm wide hyphae; terminal cells (36–)50–110 × 4.0–15 μm, appressed to suberect, mostly slightly clavate, some with a subapical weak constriction, obtuse, thin-walled. Stipitipellis a cutis of cylindrical, slightly thick-walled, 2.5–6.0(–7.0) μm wide hyphae with isolated terminal cells distinct only in a narrow zone at very top, otherwise rare to absent, 20–51 × 4.0–11 μm, (narrowly) clavate, cylindrical or subfusoid, thin-walled. Clamp connections everywhere and distinct.</p></tp:treatment-sec><tp:treatment-sec sec-type="habitat" id="SECID0EPKAE"><title>Habitat.</title><p>On soil near <italic><tp:taxon-name><tp:taxon-name-part taxon-name-part-type="genus" reg="Quercus">Quercus</tp:taxon-name-part> <tp:taxon-name-part taxon-name-part-type="species" reg="mongolica">mongolica</tp:taxon-name-part></tp:taxon-name></italic> Fisch. ex Ledeb., <italic><tp:taxon-name><tp:taxon-name-part taxon-name-part-type="genus" reg="Quercus">Q.</tp:taxon-name-part> <tp:taxon-name-part taxon-name-part-type="species" reg="acutissima">acutissima</tp:taxon-name-part></tp:taxon-name></italic> Carruth., <italic><tp:taxon-name><tp:taxon-name-part taxon-name-part-type="genus" reg="Quercus">Quercus</tp:taxon-name-part></tp:taxon-name></italic> sp., <italic><tp:taxon-name><tp:taxon-name-part taxon-name-part-type="genus" reg="Castanea">Castanea</tp:taxon-name-part> <tp:taxon-name-part taxon-name-part-type="species" reg="crenata">crenata</tp:taxon-name-part></tp:taxon-name></italic> Siebold &amp; Zucc., <italic><tp:taxon-name><tp:taxon-name-part taxon-name-part-type="genus" reg="Carpinus">Carpinus</tp:taxon-name-part> <tp:taxon-name-part taxon-name-part-type="species" reg="laxiflora">laxiflora</tp:taxon-name-part></tp:taxon-name></italic> (Siebold &amp; Zucc.) Blume and <italic><tp:taxon-name><tp:taxon-name-part taxon-name-part-type="genus" reg="Abies">Abies</tp:taxon-name-part> <tp:taxon-name-part taxon-name-part-type="species" reg="koreana">koreana</tp:taxon-name-part></tp:taxon-name></italic> E.H. Wilson.</p></tp:treatment-sec><tp:treatment-sec sec-type="etymology" id="SECID0ETMAE"><title>Etymology.</title><p>The name refers to the frequent bright lemon yellow colour of pileus and stipe surface of the most common form.</p></tp:treatment-sec><tp:treatment-sec sec-type="material" id="SECID0EYMAE"><title>Other specimens examined.</title><p>Jinan, Jeongcheon-myeon, Unjangsan Recreational Forest, alt. 390 m, <named-content xmlns:xlink="http://www.w3.org/1999/xlink" content-type="dwc:verbatimCoordinates" xlink:type="simple"><named-content content-type="geo-json" specific-use="{&#34;type&#34;:&#34;Point&#34;,&#34;coordinates&#34;:[127.416503,35.900314]}" id="NCID0EBNAE" xlink:type="simple">35°54'01.13"N, 127°24'59.41"E</named-content></named-content>, 7 Sep 2016, V. Antonín, R. Ryoo, K.-H. Wang &amp; Y.-S. Jang, 1710 / VA 16.169 (<named-content xmlns:xlink="http://www.w3.org/1999/xlink" content-type="dwc:institutional_code" xlink:type="simple">BRNM</named-content> 825753, <named-content xmlns:xlink="http://www.w3.org/1999/xlink" content-type="dwc:institutional_code" xlink:type="simple">PC</named-content> 0142467). Ibid., 1711 / VA 16.170 (<named-content xmlns:xlink="http://www.w3.org/1999/xlink" content-type="dwc:institutional_code" xlink:type="simple">BRNM</named-content> 825754, <named-content xmlns:xlink="http://www.w3.org/1999/xlink" content-type="dwc:institutional_code" xlink:type="simple">PC</named-content> 0142468). Yeongdong, Yonghwa-myeon, Minjoojisan Recreational Forest, alt. 540 m, <named-content xmlns:xlink="http://www.w3.org/1999/xlink" content-type="dwc:verbatimCoordinates" xlink:type="simple"><named-content content-type="geo-json" specific-use="{&#34;type&#34;:&#34;Point&#34;,&#34;coordinates&#34;:[127.828653,36.054047]}" id="NCID0E4NAE" xlink:type="simple">36°03'14.57"N, 127°49'43.15"E</named-content></named-content>, 26 Aug 2015, V. Antonín, K.-H. Ka, K.S. Kim &amp; J.A. Kang, 1715 / VA 15.93 (<named-content xmlns:xlink="http://www.w3.org/1999/xlink" content-type="dwc:institutional_code" xlink:type="simple">PC</named-content> 0142472).</p></tp:treatment-sec><tp:treatment-sec sec-type="remarks" id="SECID0EHOAE"><title>Remarks.</title><p>The description is based on the type specimen, but examination of the other specimens shows that variation of morphological features includes a rather wide amplitude of the overall colour, which seems – based on identical <italic>tef1</italic> sequences – to extend from entirely and predominantly pale lemon yellow to an overall deep orange. Collection from Jinan (VA 16.169, <named-content xmlns:xlink="http://www.w3.org/1999/xlink" content-type="dwc:institutional_code" xlink:type="simple">BRNM</named-content> 825753, <named-content xmlns:xlink="http://www.w3.org/1999/xlink" content-type="dwc:institutional_code" xlink:type="simple">PC</named-content> 0142467) differs from other collections of this species by an orange (5–6A7) pileus, light yellow to light orange (4–5A5) lamellae and a stipe more or less concolorous with the pileus.</p><p>This new species is here placed in <tp:taxon-name><tp:taxon-name-part taxon-name-part-type="genus" reg="Cantharellus">Cantharellus</tp:taxon-name-part> <tp:taxon-name-part taxon-name-part-type="infraspecific-rank">subg.</tp:taxon-name-part> <tp:taxon-name-part taxon-name-part-type="subgenus" reg="Cinnabarini">Cinnabarini</tp:taxon-name-part></tp:taxon-name> (Fig. <xref ref-type="fig" rid="F2">2</xref>), a subgenus that comprises several species exhibiting a similarly wide colour range, e.g. the Malagasy <italic><tp:taxon-name><tp:taxon-name-part taxon-name-part-type="genus" reg="Cantharellus">C.</tp:taxon-name-part> <tp:taxon-name-part taxon-name-part-type="species" reg="variabilicolor">variabilicolor</tp:taxon-name-part></tp:taxon-name></italic> Buyck &amp; V. Hofst. (in <xref ref-type="bibr" rid="B4">Ariyawansa et al. 2015</xref>) or the North American <italic><tp:taxon-name><tp:taxon-name-part taxon-name-part-type="genus" reg="Cantharellus">C.</tp:taxon-name-part> <tp:taxon-name-part taxon-name-part-type="species" reg="cinnabarinus">cinnabarinus</tp:taxon-name-part></tp:taxon-name></italic> (Schwein.) Schwein. <italic><tp:taxon-name><tp:taxon-name-part taxon-name-part-type="genus" reg="Cantharellus">Cantharellus</tp:taxon-name-part> <tp:taxon-name-part taxon-name-part-type="species" reg="citrinus">citrinus</tp:taxon-name-part></tp:taxon-name></italic> is here shown to be part of a well-supported clade composed of two other Asian species, the Chinese <italic><tp:taxon-name><tp:taxon-name-part taxon-name-part-type="genus" reg="Cantharellus">C.</tp:taxon-name-part> <tp:taxon-name-part taxon-name-part-type="species" reg="phloginus">phloginus</tp:taxon-name-part></tp:taxon-name></italic> and Korean <italic><tp:taxon-name><tp:taxon-name-part taxon-name-part-type="genus" reg="Cinnabarini">C.</tp:taxon-name-part> <tp:taxon-name-part taxon-name-part-type="species" reg="albovenosus">albovenosus</tp:taxon-name-part></tp:taxon-name></italic>. The latter two species are very different in general aspect, but, except for a single mutation in the coding part, the <italic><abbrev xmlns:xlink="http://www.w3.org/1999/xlink" xlink:title="transcription elongation factor" id="ABBRID0EIRAE" xlink:type="simple">tef</abbrev></italic>-1 sequences of both species are identical, even including the introns. Yet, their very different general habitus justifies us in our view that we should accept them as a separate species. The clade comprising these Asian species is sister to a clade composed of North American species.</p><p>Because of its very small overall size and comparable overall colour, <italic><tp:taxon-name><tp:taxon-name-part taxon-name-part-type="genus" reg="Cantharellus">C.</tp:taxon-name-part> <tp:taxon-name-part taxon-name-part-type="species" reg="citrinus">citrinus</tp:taxon-name-part></tp:taxon-name></italic> could also easily be mistaken for some species in <tp:taxon-name><tp:taxon-name-part taxon-name-part-type="genus" reg="Cantharellus">Cantharellus</tp:taxon-name-part> <tp:taxon-name-part taxon-name-part-type="infraspecific-rank">subg.</tp:taxon-name-part> <tp:taxon-name-part taxon-name-part-type="subgenus" reg="Parvocantharellus">Parvocantharellus</tp:taxon-name-part></tp:taxon-name> Eyssart. &amp; Buyck, in particular the European <italic><tp:taxon-name><tp:taxon-name-part taxon-name-part-type="genus" reg="Cantharellus">C.</tp:taxon-name-part> <tp:taxon-name-part taxon-name-part-type="species" reg="romagnesianus">romagnesianus</tp:taxon-name-part></tp:taxon-name></italic> (= <italic><tp:taxon-name><tp:taxon-name-part taxon-name-part-type="genus" reg="Cantharellus">C.</tp:taxon-name-part> <tp:taxon-name-part taxon-name-part-type="species" reg="pseudominimus">pseudominimus</tp:taxon-name-part></tp:taxon-name></italic> Eyssart. &amp; Buyck, see <xref ref-type="bibr" rid="B18">Olariaga et al. 2015</xref>). Under the microscope, <italic><tp:taxon-name><tp:taxon-name-part taxon-name-part-type="genus" reg="Cantharellus">C.</tp:taxon-name-part> <tp:taxon-name-part taxon-name-part-type="species" reg="citrinus">citrinus</tp:taxon-name-part></tp:taxon-name></italic> differs hardly from its Asian relatives and identification relies principally on field characters or sequence data.</p></tp:treatment-sec><tp:treatment-sec><!--Section generated to contain objects referenced in tp:taxon-treatment.--><fig id="F2" position="float" orientation="portrait"><object-id xmlns:xlink="http://www.w3.org/1999/xlink" content-type="doi" xlink:type="simple">10.3897/mycokeys.76.58179.figure2</object-id><object-id xmlns:xlink="http://www.w3.org/1999/xlink" content-type="arpha" xlink:type="simple">B191D198-74B1-50C8-8DD3-D93C035B7C61</object-id><label>Figure 2.</label><caption><p>Most likely tree (-ln = 3254.82124) obtained by phylogenetic analyses of 48 <italic><abbrev xmlns:xlink="http://www.w3.org/1999/xlink" xlink:title="transcription elongation factor" id="ABBRID0EUCAE" xlink:type="simple">tef</abbrev></italic>-1 <italic><tp:taxon-name><tp:taxon-name-part taxon-name-part-type="genus" reg="Cantharellus">Cantharellus</tp:taxon-name-part></tp:taxon-name></italic> sequences. Supported branches are in bold with bootstrap values, when significant (≥ 70%), indicated along the branches. Sequences newly obtained for this study are in bold and highlighted in blue for the new species described in the present study. Extraction numbers and GenBank accession numbers for <italic><abbrev xmlns:xlink="http://www.w3.org/1999/xlink" xlink:title="transcription elongation factor" id="ABBRID0EADAE" xlink:type="simple">tef</abbrev></italic>-1 sequences are reported before taxon names. Delimitation of <italic><tp:taxon-name><tp:taxon-name-part taxon-name-part-type="genus" reg="Cantharellus">Cantharellus</tp:taxon-name-part></tp:taxon-name></italic> subgenera <italic><tp:taxon-name><tp:taxon-name-part taxon-name-part-type="genus" reg="Cinnabarini">Cinnabarini</tp:taxon-name-part></tp:taxon-name></italic> and <italic><tp:taxon-name><tp:taxon-name-part taxon-name-part-type="genus" reg="Parvocantharellus">Parvocantharellus</tp:taxon-name-part></tp:taxon-name></italic> (sensu lato) are indicated and <italic><tp:taxon-name><tp:taxon-name-part taxon-name-part-type="genus" reg="Cantharellus">C.</tp:taxon-name-part> <tp:taxon-name-part taxon-name-part-type="species" reg="goossensiae">goossensiae</tp:taxon-name-part></tp:taxon-name></italic> Heinem. and <italic><tp:taxon-name><tp:taxon-name-part taxon-name-part-type="genus" reg="Cantharellus">C.</tp:taxon-name-part> <tp:taxon-name-part taxon-name-part-type="species" reg="rubrosalmoneus">rubrosalmoneus</tp:taxon-name-part></tp:taxon-name></italic> (Buyck &amp; V. Hofst.) Buyck &amp; V. Hofst. (both in <tp:taxon-name><tp:taxon-name-part taxon-name-part-type="genus" reg="Cantharellus">C.</tp:taxon-name-part> <tp:taxon-name-part taxon-name-part-type="infraspecific-rank">subg.</tp:taxon-name-part> <tp:taxon-name-part taxon-name-part-type="subgenus" reg="Pseudocantharellus">Pseudocantharellus</tp:taxon-name-part></tp:taxon-name>) are used as outgroup.</p></caption><graphic xmlns:xlink="http://www.w3.org/1999/xlink" xlink:href="mycokeys-76-031-g002.jpg" position="float" orientation="portrait" xlink:type="simple" id="oo_489858.jpg"><uri content-type="original_file" xlink:type="simple">https://binary.pensoft.net/fig/489858</uri></graphic></fig></tp:treatment-sec><ref-list><ref id="B4"><mixed-citation xmlns:xlink="http://www.w3.org/1999/xlink" xlink:type="simple"><person-group><name name-style="western"><surname>Ariyawansa</surname><given-names>HA</given-names></name><name name-style="western"><surname>Hyde</surname><given-names>KD</given-names></name><name name-style="western"><surname>Jayasiri</surname><given-names>SC</given-names></name><name name-style="western"><surname>Buyck</surname><given-names>B</given-names></name><name name-style="western"><surname>Chethana</surname><given-names>KWT</given-names></name><name name-style="western"><surname>Dai</surname><given-names>DQ</given-names></name><name name-style="western"><surname>Dai</surname><given-names>YC</given-names></name><name name-style="western"><surname>Daranagama</surname><given-names>DA</given-names></name><name name-style="western"><surname>Jayawardena</surname><given-names>RS</given-names></name><name name-style="western"><surname>Lücking</surname><given-names>R</given-names></name><name name-style="western"><surname>Ghobad-Nejhad</surname><given-names>M</given-names></name><name name-style="western"><surname>Niskanen</surname><given-names>T</given-names></name><name name-style="western"><surname>Thambugala</surname><given-names>KM</given-names></name><name name-style="western"><surname>Voigt</surname><given-names>K</given-names></name><name name-style="western"><surname>Zhao</surname><given-names>RL</given-names></name><name name-style="western"><surname>Li</surname><given-names>GJ</given-names></name><name name-style="western"><surname>Doilom</surname><given-names>M</given-names></name><name name-style="western"><surname>Boonmee</surname><given-names>S</given-names></name><name name-style="western"><surname>Yang</surname><given-names>ZL</given-names></name><name name-style="western"><surname>Cai</surname><given-names>Q</given-names></name><name name-style="western"><surname>Cui</surname><given-names>YY</given-names></name><name name-style="western"><surname>Bahkali</surname><given-names>AH</given-names></name><name name-style="western"><surname>Chen</surname><given-names>J</given-names></name><name name-style="western"><surname>Cui</surname><given-names>BK</given-names></name><name name-style="western"><surname>Chen</surname><given-names>JJ</given-names></name><name name-style="western"><surname>Dayarathne</surname><given-names>MC</given-names></name><name name-style="western"><surname>Dissanayake</surname><given-names>AJ</given-names></name><name name-style="western"><surname>Ekanayaka</surname><given-names>AH</given-names></name><name name-style="western"><surname>Hashimoto</surname><given-names>A</given-names></name><name name-style="western"><surname>Hongsanan</surname><given-names>S</given-names></name><name name-style="western"><surname>Jones</surname><given-names>EBG</given-names></name><name name-style="western"><surname>Larsson</surname><given-names>E</given-names></name><name name-style="western"><surname>Li</surname><given-names>WJ</given-names></name><name name-style="western"><surname>Li</surname><given-names>QR</given-names></name><name name-style="western"><surname>Liu</surname><given-names>JK</given-names></name><name name-style="western"><surname>Luo</surname><given-names>ZL</given-names></name><name name-style="western"><surname>Maharachchikumbura</surname><given-names>SSN</given-names></name><name name-style="western"><surname>Mapook</surname><given-names>A</given-names></name><name name-style="western"><surname>McKenzie</surname><given-names>EHC</given-names></name><name name-style="western"><surname>Norphanphoun</surname><given-names>C</given-names></name><name name-style="western"><surname>Konta</surname><given-names>S</given-names></name><name name-style="western"><surname>Pang</surname><given-names>KL</given-names></name><name name-style="western"><surname>Perera</surname><given-names>RH</given-names></name><name name-style="western"><surname>Phookamsak</surname><given-names>R</given-names></name><name name-style="western"><surname>Phukhamsakda</surname><given-names>C</given-names></name><name name-style="western"><surname>Pinruan</surname><given-names>U</given-names></name><name name-style="western"><surname>Randrianjohany</surname><given-names>E</given-names></name><name name-style="western"><surname>Singtripop</surname><given-names>C</given-names></name><name name-style="western"><surname>Tanaka</surname><given-names>K</given-names></name><name name-style="western"><surname>Tian</surname><given-names>CM</given-names></name><name name-style="western"><surname>Tibpromma</surname><given-names>S</given-names></name><name name-style="western"><surname>Abdel-Wahab</surname><given-names>MA</given-names></name><name name-style="western"><surname>Wanasinghe</surname><given-names>DN</given-names></name><name name-style="western"><surname>Wijayawardene</surname><given-names>NN</given-names></name><name name-style="western"><surname>Zhang</surname><given-names>JF</given-names></name><name name-style="western"><surname>Zhang</surname><given-names>H</given-names></name><name name-style="western"><surname>Abdel-Aziz</surname><given-names>FA</given-names></name><name name-style="western"><surname>Wedin</surname><given-names>M</given-names></name><name name-style="western"><surname>Westberg</surname><given-names>M</given-names></name><name name-style="western"><surname>Ammirati</surname><given-names>JF</given-names></name><name name-style="western"><surname>Bulgakov</surname><given-names>TS</given-names></name><name name-style="western"><surname>Lima</surname><given-names>DX</given-names></name><name name-style="western"><surname>Callaghan</surname><given-names>TM</given-names></name><name name-style="western"><surname>Callac</surname><given-names>P</given-names></name><name name-style="western"><surname>Chang</surname><given-names>CH</given-names></name><name name-style="western"><surname>Coca</surname><given-names>LF</given-names></name><name name-style="western"><surname>Dal-Forno</surname><given-names>M</given-names></name><name name-style="western"><surname>Dollhofer</surname><given-names>V</given-names></name><name name-style="western"><surname>Fliegerová</surname><given-names>K</given-names></name><name name-style="western"><surname>Greiner</surname><given-names>K</given-names></name><name name-style="western"><surname>Griffith</surname><given-names>GW</given-names></name><name name-style="western"><surname>Ho</surname><given-names>HM</given-names></name><name name-style="western"><surname>Hofstetter</surname><given-names>V</given-names></name><name name-style="western"><surname>Jeewon</surname><given-names>R</given-names></name><name name-style="western"><surname>Kang</surname><given-names>JC</given-names></name><name name-style="western"><surname>Wen</surname><given-names>TC</given-names></name><name name-style="western"><surname>Kirk</surname><given-names>PM</given-names></name><name name-style="western"><surname>Kytövuori</surname><given-names>I</given-names></name><name name-style="western"><surname>Lawrey</surname><given-names>JD</given-names></name><name name-style="western"><surname>Xing</surname><given-names>J</given-names></name><name name-style="western"><surname>Li</surname><given-names>H</given-names></name><name name-style="western"><surname>Liu</surname><given-names>ZY</given-names></name><name name-style="western"><surname>Liu</surname><given-names>XZ</given-names></name><name name-style="western"><surname>Liimatainen</surname><given-names>K</given-names></name><name name-style="western"><surname>Lumbsch</surname><given-names>HT</given-names></name><name name-style="western"><surname>Matsumura</surname><given-names>M</given-names></name><name name-style="western"><surname>Moncada</surname><given-names>B</given-names></name><name name-style="western"><surname>Nuankaew</surname><given-names>S</given-names></name><name name-style="western"><surname>Parnmen</surname><given-names>S</given-names></name><name name-style="western"><surname>Santiago</surname><given-names>A</given-names></name><name name-style="western"><surname>Sommai</surname><given-names>S</given-names></name><name name-style="western"><surname>Song</surname><given-names>Y</given-names></name><name name-style="western"><surname>Souza</surname><given-names>CAF</given-names></name><name name-style="western"><surname>Souza-Motta</surname><given-names>CM</given-names></name><name name-style="western"><surname>Su</surname><given-names>HY</given-names></name><name name-style="western"><surname>Suetrong</surname><given-names>S</given-names></name><name name-style="western"><surname>Wang</surname><given-names>Y</given-names></name><name name-style="western"><surname>Wei</surname><given-names>SF</given-names></name><name name-style="western"><surname>Yuan</surname><given-names>HS</given-names></name><name name-style="western"><surname>Zhou</surname><given-names>LW</given-names></name><name name-style="western"><surname>Réblová</surname><given-names>M</given-names></name><name name-style="western"><surname>Fournier</surname><given-names>J</given-names></name><name name-style="western"><surname>Camporesi</surname><given-names>E</given-names></name><name name-style="western"><surname>Luangsa-ard</surname><given-names>JJ</given-names></name><name name-style="western"><surname>Tasanathai</surname><given-names>K</given-names></name><name name-style="western"><surname>Khonsanit</surname><given-names>A</given-names></name><name name-style="western"><surname>Thanakitpipattana</surname><given-names>D</given-names></name><name name-style="western"><surname>Somrithipol</surname><given-names>S</given-names></name><name name-style="western"><surname>Diederich</surname><given-names>P</given-names></name><name name-style="western"><surname>Millanes</surname><given-names>AM</given-names></name><name name-style="western"><surname>Common</surname><given-names>RS</given-names></name><name name-style="western"><surname>Stadler</surname><given-names>M</given-names></name><name name-style="western"><surname>Yan</surname><given-names>JY</given-names></name><name name-style="western"><surname>Li</surname><given-names>XH</given-names></name><name name-style="western"><surname>Eberhardt</surname><given-names>U</given-names></name><name name-style="western"><surname>Simonini</surname><given-names>G</given-names></name><name name-style="western"><surname>Wen</surname><given-names>HA</given-names></name><name name-style="western"><surname>Chen</surname><given-names>XH</given-names></name></person-group> (<year>2015</year>) <article-title>Fungal diversity notes 111–252: taxonomic and phylogenetic contributions to fungal taxa.</article-title><source>Fungal Diversity</source><volume>75</volume>: <fpage>27</fpage>–<lpage>274</lpage>. <ext-link xlink:type="simple" ext-link-type="doi" xlink:href="10.1007/s13225-015-0346-5">https://doi.org/10.1007/s13225-015-0346-5</ext-link></mixed-citation></ref><ref id="B18"><mixed-citation xmlns:xlink="http://www.w3.org/1999/xlink" xlink:type="simple"><person-group><name name-style="western"><surname>Olariaga</surname><given-names>I</given-names></name><name name-style="western"><surname>Buyck</surname><given-names>B</given-names></name><name name-style="western"><surname>Esteve-Raventos</surname><given-names>F</given-names></name><name name-style="western"><surname>Hofstetter</surname><given-names>V</given-names></name><name name-style="western"><surname>Manjon</surname><given-names>JL</given-names></name><name name-style="western"><surname>Moreno</surname><given-names>G</given-names></name><name name-style="western"><surname>Salcedo</surname><given-names>I</given-names></name></person-group> (<year>2015</year>) Assessing the taxonomic identity of white and orange specimens of <italic><tp:taxon-name><tp:taxon-name-part taxon-name-part-type="genus">Cantharellus</tp:taxon-name-part></tp:taxon-name></italic>: occasional colour variants or independent species? Cryptogamie Mycologie 36(3): 287–300. <ext-link xlink:type="simple" ext-link-type="doi" xlink:href="10.7872/crym/v36.iss3.2015.287">https://doi.org/10.7872/crym/v36.iss3.2015.287</ext-link></mixed-citation></ref></ref-list></tp:taxon-treatment>
