# Supplementary material for: New Cantharellus species from South Korea
Source: MycoKeys. 2020 Dec 22;76:31–47. doi: 10.3897/mycokeys.76.58179 (PMC7772287; doi:10.3897/mycokeys.76.58179)
Supplement: XML Treatment for Cantharellus curvatus [file mycokeys.76.58179-treatment2.xml]

<!DOCTYPE tp:taxon-treatment
  PUBLIC "-//TaxonX//DTD Taxonomic Treatment Publishing DTD v0 20100105//EN" "tax-treatment-NSO.dtd">
<tp:taxon-treatment xmlns:tp="http://www.plazi.org/taxpub"><tp:treatment-meta><kwd-group><label>Taxon classification</label><kwd><named-content xmlns:xlink="http://www.w3.org/1999/xlink" content-type="kingdom">Fungi</named-content></kwd><kwd><named-content xmlns:xlink="http://www.w3.org/1999/xlink" content-type="order">Scleractinia</named-content></kwd><kwd><named-content xmlns:xlink="http://www.w3.org/1999/xlink" content-type="family">Fungiidae</named-content></kwd></kwd-group><mixed-citation publication-type="journal"><person-group><name><surname>Buyck</surname><given-names>Bart</given-names></name><name><surname>Hofstetter</surname><given-names>Valérie</given-names></name><name><surname>Ryoo</surname><given-names>Rhim</given-names></name><name><surname>Ka</surname><given-names>Kang-Hyeon</given-names></name><name><surname>Antonín</surname><given-names>Vladimír</given-names></name></person-group><article-title>New <italic><tp:taxon-name><tp:taxon-name-part taxon-name-part-type="genus" reg="Cantharellus">Cantharellus</tp:taxon-name-part></tp:taxon-name></italic> species from South Korea</article-title><source>MycoKeys</source><day>22</day><month>12</month><year>2020</year><volume>76</volume><fpage>31</fpage><lpage>47</lpage><pub-id pub-id-type="doi">10.3897/mycokeys.76.58179</pub-id></mixed-citation></tp:treatment-meta><tp:nomenclature><tp:taxon-name><object-id xmlns:xlink="http://www.w3.org/1999/xlink" content-type="arpha" xlink:type="simple">D4E48F69-48DF-582A-A2A0-77497D352A91</object-id>
              <tp:taxon-name-part taxon-name-part-type="genus" reg="Cantharellus">Cantharellus</tp:taxon-name-part>
              <tp:taxon-name-part taxon-name-part-type="species" reg="curvatus">curvatus</tp:taxon-name-part>
              <object-id xmlns:xlink="http://www.w3.org/1999/xlink" content-type="mycobank" xlink:type="simple">837727</object-id>
            </tp:taxon-name><tp:taxon-authority>Buyck, R. Ryoo &amp; Antonín</tp:taxon-authority><tp:taxon-status xmlns:xlink="http://www.w3.org/1999/xlink" xlink:type="simple">sp. nov.</tp:taxon-status><xref ref-type="fig" rid="F5">Figs 5</xref><xref ref-type="fig" rid="F6">, 6</xref></tp:nomenclature><tp:treatment-sec sec-type="diagnosis" id="SECID0E3UAE"><title>Diagnosis.</title><p>Differs from the European <italic><tp:taxon-name><tp:taxon-name-part taxon-name-part-type="genus" reg="Cantharellus">C.</tp:taxon-name-part> <tp:taxon-name-part taxon-name-part-type="species" reg="romagnesianus">romagnesianus</tp:taxon-name-part></tp:taxon-name></italic> in the distinctly smaller spores and shorter basidia (see <xref ref-type="bibr" rid="B19">Olariaga et al. 2016</xref>), the strongly veined hymenophore and sequence data obtained from the transcription elongation factor one alpha (<italic><abbrev xmlns:xlink="http://www.w3.org/1999/xlink" xlink:title="transcription elongation factor" id="ABBRID0ESVAE" xlink:type="simple">tef</abbrev>-1</italic>).</p><fig id="F5" position="float" orientation="portrait"><object-id xmlns:xlink="http://www.w3.org/1999/xlink" content-type="doi" xlink:type="simple">10.3897/mycokeys.76.58179.figure5</object-id><object-id xmlns:xlink="http://www.w3.org/1999/xlink" content-type="arpha" xlink:type="simple">5ADF556F-30B3-5FC0-948C-8F737CC64BFE</object-id><label>Figure 5.</label><caption><p><italic><tp:taxon-name><tp:taxon-name-part taxon-name-part-type="genus" reg="Cantharellus">Cantharellus</tp:taxon-name-part> <tp:taxon-name-part taxon-name-part-type="species" reg="curvatus">curvatus</tp:taxon-name-part></tp:taxon-name></italic> (VA 14.57, holotype). Scale bar: 15 mm. Photos V. Antonín.</p></caption><graphic xmlns:xlink="http://www.w3.org/1999/xlink" xlink:href="mycokeys-76-031-g005.jpg" position="float" orientation="portrait" xlink:type="simple" id="oo_489861.jpg"><uri content-type="original_file" xlink:type="simple">https://binary.pensoft.net/fig/489861</uri></graphic></fig></tp:treatment-sec><tp:treatment-sec sec-type="Holotype" id="SECID0EPWAE"><title>Holotype.</title><p>South Korea. Yesan, Deoksan-myeon, Sudeok-sa, alt. 220 m, <named-content xmlns:xlink="http://www.w3.org/1999/xlink" content-type="dwc:verbatimCoordinates" xlink:type="simple"><named-content content-type="geo-json" specific-use="{&#34;type&#34;:&#34;Point&#34;,&#34;coordinates&#34;:[126.622475,36.665944]}" id="NCID0EYWAE" xlink:type="simple">36°39'57.40"N, 126°37'20.91"E</named-content></named-content>, 8 Jul 2014, V. Antonín &amp; K.-H. Ka, 1695 / VA 14.57 (holotype: <named-content xmlns:xlink="http://www.w3.org/1999/xlink" content-type="dwc:institutional_code" xlink:type="simple">BRNM</named-content> 825749; isotype: PC0142461)</p></tp:treatment-sec><tp:treatment-sec sec-type="description" id="SECID0ECXAE"><title>Description.</title><p>Basidiomata in groups. Pileus 20–30 mm broad, low convex with a low broad central umbo and involute margin, then irregularly applanate or shallowly infundibuliform with an undulate, often uplifted margin, hygrophanous, not translucently striate, smooth, glabrous, watery dull yellow when moist, drying out to orangish yellow (± slightly more yellow than 4A5). Hymenophore composed of distant gill folds [L = 37–40], shortly decurrent, thick, sometimes furcate when young, furcate-anastomosed in upper half when old, pale yellow (± 3A3), ± dirty (greyish) yellow at the end; edge concolorous. Stipe 25–30 × 3.5–4 mm, cylindrical and tapering towards base, longitudinally fibrillose, yellow (± concolorous with pileus). Context pale whitish-yellowish, with cantharelloid smell.</p><p>Basidiospores (7.25–)7.5–<bold>8.05</bold>–9.0 × 5.0–<bold>5.25</bold>–6.0(–6.25) μm, Q =1.40–<bold>1.52</bold>–1.66, ellipsoid, rarely broadly ellipsoid, ventrical applanate or suballantoid, thin-walled, smooth. Basidia 42–55 × 9.5–12 μm, (4–)6-spored, narrowly clavate, clamped. Basidiola 15–42 × 3.0–11 μm, clavate, cylindrical, subfusoid, irregularly curved or undulate. Trama hyphae of cylindrical to fusoid, clamped, ± thin-walled, 4.0–20 μm wide cells. Pileipellis a cutis composed of cylindrical, clamped, mostly thin-walled, 4.0–10 μm wide hyphae; terminal cells appressed to suberect, mostly cylindrical, slightly thick-walled, up to 80 μm long and 5.0–10(–15) μm wide. Stipitipellis a cutis of cylindrical, parallel, slightly thick-walled, clamped, 3.0–6.0 μm wide hyphae. Terminal cells appressed to suberect, clavate or cylindrical.</p></tp:treatment-sec><tp:treatment-sec sec-type="habitat" id="SECID0EPXAE"><title>Habitat.</title><p>On soil under <italic><tp:taxon-name><tp:taxon-name-part taxon-name-part-type="genus" reg="Pinus">Pinus</tp:taxon-name-part> <tp:taxon-name-part taxon-name-part-type="species" reg="densiflora">densiflora</tp:taxon-name-part></tp:taxon-name></italic> Siebold &amp; Zucc. and <italic><tp:taxon-name><tp:taxon-name-part taxon-name-part-type="genus" reg="Castanea">Castanea</tp:taxon-name-part> <tp:taxon-name-part taxon-name-part-type="species" reg="crenata">crenata</tp:taxon-name-part></tp:taxon-name></italic>.</p></tp:treatment-sec><tp:treatment-sec sec-type="etymology" id="SECID0ELYAE"><title>Etymology.</title><p>Referring to the curved-undulate hymenial cells, viz. basidia and particularly basidiola.</p></tp:treatment-sec><tp:treatment-sec sec-type="remarks" id="SECID0EQYAE"><title>Remarks.</title><p>This Asian species differs from the European <italic><tp:taxon-name><tp:taxon-name-part taxon-name-part-type="genus" reg="Cantharellus">C.</tp:taxon-name-part> <tp:taxon-name-part taxon-name-part-type="species" reg="romagnesianus">romagnesianus</tp:taxon-name-part></tp:taxon-name></italic>, presently the most similar chanterelle, in the distinctly smaller spores and shorter basidia (see <xref ref-type="bibr" rid="B19">Olariaga et al. 2016</xref>), further also in the strongly anastomosing hymenophore and in sequence data obtained from the transcription elongation factor one alpha (<italic><abbrev xmlns:xlink="http://www.w3.org/1999/xlink" xlink:title="transcription elongation factor" id="ABBRID0EGZAE" xlink:type="simple">tef</abbrev>-1</italic>).</p><fig id="F6" position="float" orientation="portrait"><object-id xmlns:xlink="http://www.w3.org/1999/xlink" content-type="doi" xlink:type="simple">10.3897/mycokeys.76.58179.figure6</object-id><object-id xmlns:xlink="http://www.w3.org/1999/xlink" content-type="arpha" xlink:type="simple">29ADE1E2-CB46-51BB-95E4-8AFAAD7B7693</object-id><label>Figure 6.</label><caption><p><italic><tp:taxon-name><tp:taxon-name-part taxon-name-part-type="genus" reg="Cantharellus">Cantharellus</tp:taxon-name-part> <tp:taxon-name-part taxon-name-part-type="species" reg="curvatus">curvatus</tp:taxon-name-part></tp:taxon-name></italic> (holotype) <bold>a</bold> spores <bold>b</bold> basidia and basidiola <bold>c</bold> hyphal extremities of the pileipellis near mid-radius. Scale bar: 10 μm, but only 5 μm for spores. Drawings B. Buyck.</p></caption><graphic xmlns:xlink="http://www.w3.org/1999/xlink" xlink:href="mycokeys-76-031-g006.jpg" position="float" orientation="portrait" xlink:type="simple" id="oo_489862.jpg"><uri content-type="original_file" xlink:type="simple">https://binary.pensoft.net/fig/489862</uri></graphic></fig></tp:treatment-sec><ref-list><ref id="B19"><mixed-citation xmlns:xlink="http://www.w3.org/1999/xlink" xlink:type="simple"><person-group><name name-style="western"><surname>Olariaga</surname><given-names>I</given-names></name><name name-style="western"><surname>Moreno</surname><given-names>G</given-names></name><name name-style="western"><surname>Manjoni</surname><given-names>J-L</given-names></name><name name-style="western"><surname>Salcedo</surname><given-names>I</given-names></name><name name-style="western"><surname>Rodriguez</surname><given-names>D</given-names></name><name name-style="western"><surname>Hofstetter</surname><given-names>V</given-names></name><name name-style="western"><surname>Buyck</surname><given-names>B</given-names></name></person-group> (<year>2016</year>) <article-title><italic><tp:taxon-name><tp:taxon-name-part taxon-name-part-type="genus">Cantharellus</tp:taxon-name-part></tp:taxon-name></italic> (<tp:taxon-name><tp:taxon-name-part taxon-name-part-type="order">Cantharellales</tp:taxon-name-part></tp:taxon-name>, <tp:taxon-name><tp:taxon-name-part taxon-name-part-type="phylum">Basidiomycota</tp:taxon-name-part></tp:taxon-name>) revisited in Europe through a multigene phylogeny.</article-title><source>Fungal Diversity</source><volume>83</volume>(<issue>1</issue>): <fpage>263</fpage>–<lpage>292</lpage>. <ext-link xlink:type="simple" ext-link-type="doi" xlink:href="10.1007/s13225-016-0376-7">https://doi.org/10.1007/s13225-016-0376-7</ext-link></mixed-citation></ref></ref-list></tp:taxon-treatment>
