# Supplementary material for: New Cantharellus species from South Korea
Source: MycoKeys. 2020 Dec 22;76:31–47. doi: 10.3897/mycokeys.76.58179 (PMC7772287; doi:10.3897/mycokeys.76.58179)
Supplement: XML Treatment for Cantharellus anzutake [file mycokeys.76.58179-treatment3.xml]

<!DOCTYPE tp:taxon-treatment
  PUBLIC "-//TaxonX//DTD Taxonomic Treatment Publishing DTD v0 20100105//EN" "tax-treatment-NSO.dtd">
<tp:taxon-treatment xmlns:tp="http://www.plazi.org/taxpub"><tp:treatment-meta><kwd-group><label>Taxon classification</label><kwd><named-content xmlns:xlink="http://www.w3.org/1999/xlink" content-type="kingdom">Fungi</named-content></kwd><kwd><named-content xmlns:xlink="http://www.w3.org/1999/xlink" content-type="order">Scleractinia</named-content></kwd><kwd><named-content xmlns:xlink="http://www.w3.org/1999/xlink" content-type="family">Fungiidae</named-content></kwd></kwd-group><mixed-citation publication-type="journal"><person-group><name><surname>Buyck</surname><given-names>Bart</given-names></name><name><surname>Hofstetter</surname><given-names>Valérie</given-names></name><name><surname>Ryoo</surname><given-names>Rhim</given-names></name><name><surname>Ka</surname><given-names>Kang-Hyeon</given-names></name><name><surname>Antonín</surname><given-names>Vladimír</given-names></name></person-group><article-title>New <italic><tp:taxon-name><tp:taxon-name-part taxon-name-part-type="genus" reg="Cantharellus">Cantharellus</tp:taxon-name-part></tp:taxon-name></italic> species from South Korea</article-title><source>MycoKeys</source><day>22</day><month>12</month><year>2020</year><volume>76</volume><fpage>31</fpage><lpage>47</lpage><pub-id pub-id-type="doi">10.3897/mycokeys.76.58179</pub-id></mixed-citation></tp:treatment-meta><tp:nomenclature><tp:taxon-name><object-id xmlns:xlink="http://www.w3.org/1999/xlink" content-type="arpha" xlink:type="simple">AB6ECAFE-E792-561F-A8CC-A450442149B1</object-id>
              <tp:taxon-name-part taxon-name-part-type="genus" reg="Cantharellus">Cantharellus</tp:taxon-name-part>
              <tp:taxon-name-part taxon-name-part-type="species" reg="anzutake">anzutake</tp:taxon-name-part>
            </tp:taxon-name><tp:taxon-authority>W. Ogawa, N. Endo, M. Fukada &amp; A. Yamada, Mycoscience 59(2): 158 (2018)</tp:taxon-authority><xref ref-type="fig" rid="F7">Figs 7</xref><xref ref-type="fig" rid="F8">, 8</xref><xref ref-type="fig" rid="F9">, 9</xref></tp:nomenclature><tp:treatment-sec sec-type="description" id="SECID0EZ2AE"><title>Description.</title><p>Pileus 10–40 mm broad, convex-conical when young, soon plane to broadly funnel-shaped, sometimes with a low obtuse umbo at centre, margin involute then inflexed to straight and undulate, pruinose when young then ± glabrous, greasy when moist, smooth or slightly uneven, not translucently striate, yellow (4A7–8), sometimes with darker (“dirty”) centre. Lamellae moderately close, L = c. 25–30, decurrent, often furcate, rarely branched, whitish to pale cream from ± half radius toward the stipe attachment, then yellow towards pileus margin. Stipe 20–40 × 3.5–6 mm, cylindrical, not broadened towards base, finely pruinose when young, then glabrous, white, not hollowing. Context yellow beneath pileipellis, white otherwise. Smell slight, cantharelloid. Taste mild with slightly sharp aftertaste. Spore print not obtained.</p><fig id="F7" position="float" orientation="portrait"><object-id xmlns:xlink="http://www.w3.org/1999/xlink" content-type="doi" xlink:type="simple">10.3897/mycokeys.76.58179.figure7</object-id><object-id xmlns:xlink="http://www.w3.org/1999/xlink" content-type="arpha" xlink:type="simple">3F6B1FD0-3C5D-54EA-98F4-6BCCCD49CEC7</object-id><label>Figure 7.</label><caption><p><italic><tp:taxon-name><tp:taxon-name-part taxon-name-part-type="genus" reg="Cantharellus">Cantharellus</tp:taxon-name-part> <tp:taxon-name-part taxon-name-part-type="species" reg="anzutake">anzutake</tp:taxon-name-part></tp:taxon-name></italic>, microscopic features. Hyphal extremities at the pileus surface, on the left near the pileus center, on the right closer to the pileus margin. Scale bar: 10 μm. Drawings B. Buyck.</p></caption><graphic xmlns:xlink="http://www.w3.org/1999/xlink" xlink:href="mycokeys-76-031-g007.jpg" position="float" orientation="portrait" xlink:type="simple" id="oo_489863.jpg"><uri content-type="original_file" xlink:type="simple">https://binary.pensoft.net/fig/489863</uri></graphic></fig><p>Basidiospores ellipsoid to ovoid, (6.9–)7.2–<bold>7.56</bold>–8.0(–8.3) × (4.6–)4.8–<bold>5.10</bold>–5.4(–5.6) µm, Q = (1.31–)1.39–<bold>1.49</bold>–1.58(–1.68), smooth, with a small apiculus. Basidia clavate-pedicellate, (60–)70–80 × 7–8 µm, long and slender, mostly 6(–5)-spored with stout sterigmata. Subhymenium filamentous, composed of long and slender, cylindrical cells of similar diam. as the basidium base. Cystidia none. Pileipellis a loose tissue of intricately intertwining, sparsely septate, long and slender hyphal ends, near the pileus margin often aggregated in long tufts; hyphal ends composed of long, cylindrical, 5–8(–12) µm diam. cells, with refringent, thin- to slightly thickened walls, but in the pileus centre more frequently thick-walled; the terminal cell slender, toward the pileus margin (40–)60–130 µm long, obtuse rounded at the tip, cylindrical, hardly differentiated from subapical ones; in the pileus centre often somewhat irregularly constricted near the tip, but never very strongly so, and usually shorter, 30–100 µm, and on average somewhat narrower.</p><fig id="F8" position="float" orientation="portrait"><object-id xmlns:xlink="http://www.w3.org/1999/xlink" content-type="doi" xlink:type="simple">10.3897/mycokeys.76.58179.figure8</object-id><object-id xmlns:xlink="http://www.w3.org/1999/xlink" content-type="arpha" xlink:type="simple">49C10AA8-DA1A-576A-8D81-A3CC2E556AA5</object-id><label>Figure 8.</label><caption><p><italic><tp:taxon-name><tp:taxon-name-part taxon-name-part-type="genus" reg="Cantharellus">Cantharellus</tp:taxon-name-part> <tp:taxon-name-part taxon-name-part-type="species" reg="anzutake">anzutake</tp:taxon-name-part></tp:taxon-name></italic>. Microscopic features. Basidia, basidiola and spores. Scale bar: 10 μm, but only 5 μm for spores. Drawings B. Buyck.</p></caption><graphic xmlns:xlink="http://www.w3.org/1999/xlink" xlink:href="mycokeys-76-031-g008.jpg" position="float" orientation="portrait" xlink:type="simple" id="oo_489864.jpg"><uri content-type="original_file" xlink:type="simple">https://binary.pensoft.net/fig/489864</uri></graphic></fig></tp:treatment-sec><tp:treatment-sec sec-type="habitat" id="SECID0EW4AE"><title>Habitat.</title><p>On soil under <italic><tp:taxon-name><tp:taxon-name-part taxon-name-part-type="genus" reg="Pinus">Pinus</tp:taxon-name-part> <tp:taxon-name-part taxon-name-part-type="species" reg="densiflora">densiflora</tp:taxon-name-part></tp:taxon-name></italic>, <italic><tp:taxon-name><tp:taxon-name-part taxon-name-part-type="genus" reg="Carpinus">Carpinus</tp:taxon-name-part> <tp:taxon-name-part taxon-name-part-type="species" reg="laxiflora">laxiflora</tp:taxon-name-part></tp:taxon-name></italic> and <italic><tp:taxon-name><tp:taxon-name-part taxon-name-part-type="genus" reg="Quercus">Quercus</tp:taxon-name-part> <tp:taxon-name-part taxon-name-part-type="species" reg="mongolica">mongolica</tp:taxon-name-part></tp:taxon-name></italic>.</p></tp:treatment-sec><tp:treatment-sec sec-type="material" id="SECID0E45AE"><title>Specimens examined.</title><p>Jinan, Jeongcheon-myeon, Unjangsan Recreational Forest, <named-content xmlns:xlink="http://www.w3.org/1999/xlink" content-type="dwc:verbatimCoordinates" xlink:type="simple"><named-content content-type="geo-json" specific-use="{&#34;type&#34;:&#34;Point&#34;,&#34;coordinates&#34;:[127.414969,35.901542]}" id="NCID0EG6AE" xlink:type="simple">35°54'05.55"N, 127°24'53.89"E</named-content></named-content>, alt. 400 m, 31 Aug 2016, V. Antonín, K.-H. Ka &amp; S.-H. Kim, 1708 / VA 16.140 (<named-content xmlns:xlink="http://www.w3.org/1999/xlink" content-type="dwc:institutional_code" xlink:type="simple">BRNM</named-content> 825751, <named-content xmlns:xlink="http://www.w3.org/1999/xlink" content-type="dwc:institutional_code" xlink:type="simple">PC</named-content> 0142465). Ibid., VA 16.142 (<named-content xmlns:xlink="http://www.w3.org/1999/xlink" content-type="dwc:institutional_code" xlink:type="simple">BRNM</named-content> 825752, <named-content xmlns:xlink="http://www.w3.org/1999/xlink" content-type="dwc:institutional_code" xlink:type="simple">PC</named-content> 0142466).</p><fig id="F9" position="float" orientation="portrait"><object-id xmlns:xlink="http://www.w3.org/1999/xlink" content-type="doi" xlink:type="simple">10.3897/mycokeys.76.58179.figure9</object-id><object-id xmlns:xlink="http://www.w3.org/1999/xlink" content-type="arpha" xlink:type="simple">D6BAFA9F-F51B-528F-BBD6-B200532E717F</object-id><label>Figure 9.</label><caption><p><italic><tp:taxon-name><tp:taxon-name-part taxon-name-part-type="genus" reg="Cantharellus">Cantharellus</tp:taxon-name-part> <tp:taxon-name-part taxon-name-part-type="species" reg="anzutake">anzutake</tp:taxon-name-part></tp:taxon-name></italic><bold>a, b</bold> Ka &amp; Ryoo 3_Korea_1-2 [22/08/2012, Pyeongchang, Jungwangsan, <named-content xmlns:xlink="http://www.w3.org/1999/xlink" content-type="dwc:verbatimCoordinates" xlink:type="simple"><named-content content-type="geo-json" specific-use="{&#34;type&#34;:&#34;Point&#34;,&#34;coordinates&#34;:[128.484542,37.457633]}" id="NCID0EYAAG" xlink:type="simple">37°27'27.48"N, 128°29'04.35"E</named-content></named-content>, 771 m asl, under <italic><tp:taxon-name><tp:taxon-name-part taxon-name-part-type="genus" reg="Pinus">Pinus</tp:taxon-name-part> <tp:taxon-name-part taxon-name-part-type="species" reg="koraiensis">koraiensis</tp:taxon-name-part></tp:taxon-name></italic> Siebold &amp; Zucc.] <bold>c</bold> Antonín 16.140 (PC0142465). Note the very pale hymenophore in young specimens, remaining for a long time paler closer to the stipe when maturing. Scale bar: 20 mm.</p></caption><graphic xmlns:xlink="http://www.w3.org/1999/xlink" xlink:href="mycokeys-76-031-g009.jpg" position="float" orientation="portrait" xlink:type="simple" id="oo_489865.jpg"><uri content-type="original_file" xlink:type="simple">https://binary.pensoft.net/fig/489865</uri></graphic></fig></tp:treatment-sec><tp:treatment-sec sec-type="remarks" id="SECID0EPBAG"><title>Remarks.</title><p>This species is a typical member of <tp:taxon-name><tp:taxon-name-part taxon-name-part-type="genus" reg="Cantharellus">Cantharellus</tp:taxon-name-part> <tp:taxon-name-part taxon-name-part-type="infraspecific-rank">subg.</tp:taxon-name-part> <tp:taxon-name-part taxon-name-part-type="subgenus" reg="Cantharellus">Cantharellus</tp:taxon-name-part></tp:taxon-name>, and belongs to a group that is often referred to as the ‘golden chanterelles’ or the <italic><tp:taxon-name><tp:taxon-name-part taxon-name-part-type="genus" reg="Cantharellus">C.</tp:taxon-name-part> <tp:taxon-name-part taxon-name-part-type="species" reg="cibarius">cibarius</tp:taxon-name-part></tp:taxon-name></italic> Fr. complex, representing the commercially most important chanterelles on the international market. This species complex is reputedly very difficult to identify, in particular because of the very variable field aspect of the various species involved (<xref ref-type="bibr" rid="B18">Olariaga et al. 2015</xref>, <xref ref-type="bibr" rid="B19">2016</xref>). Hence, positive identification frequently requires molecular sequence data. Our identification is here based on the high quality ITS sequence we obtained for VA 16.142 and which is identical to the one deposited for the <italic><tp:taxon-name><tp:taxon-name-part taxon-name-part-type="genus" reg="Cantharellus">C.</tp:taxon-name-part> <tp:taxon-name-part taxon-name-part-type="species" reg="anzutake">anzutake</tp:taxon-name-part></tp:taxon-name></italic> holotype (GenBank <ext-link xmlns:xlink="http://www.w3.org/1999/xlink" ext-link-type="gen" xlink:href="LC085359" xlink:type="simple">LC085359</ext-link>, similarity 100% for 100% coverage); both these ITS differ from other yellow species of chanterelles described from Asia by a ca 100 bp deletion in the <abbrev xmlns:xlink="http://www.w3.org/1999/xlink" xlink:title="internal transcribed spacer 1" id="ABBRID0EFDAG" xlink:type="simple">ITS1</abbrev> region (<xref ref-type="bibr" rid="B17">Ogawa et al. 2018</xref>).</p><p>Because of the whitish hymenophore when young and the sometimes deep orange-yellow to cinnamon buff pileus surface, this species may be somewhat reminiscent of <italic><tp:taxon-name><tp:taxon-name-part taxon-name-part-type="genus" reg="Cinnabarini">C.</tp:taxon-name-part> <tp:taxon-name-part taxon-name-part-type="species" reg="albovenosus">albovenosus</tp:taxon-name-part></tp:taxon-name></italic>. The latter species, however, has always a much brighter orange pileus and a more veined hymenophore that remains white, even with age, and it belongs in subgenus <tp:taxon-name><tp:taxon-name-part taxon-name-part-type="genus" reg="Cantharellus"/><tp:taxon-name-part taxon-name-part-type="subgenus" reg="Cinnabarini">Cinnabarini</tp:taxon-name-part></tp:taxon-name> (see <xref ref-type="bibr" rid="B3">Antonín et al. 2017</xref>). It is interesting to note that both Japanese and Korean specimens were collected near <italic><tp:taxon-name><tp:taxon-name-part taxon-name-part-type="genus" reg="Pinus">Pinus</tp:taxon-name-part> <tp:taxon-name-part taxon-name-part-type="species" reg="densiflora">densiflora</tp:taxon-name-part></tp:taxon-name></italic> among possible host trees.</p></tp:treatment-sec><ref-list><ref id="B18"><mixed-citation xmlns:xlink="http://www.w3.org/1999/xlink" xlink:type="simple"><person-group><name name-style="western"><surname>Olariaga</surname><given-names>I</given-names></name><name name-style="western"><surname>Buyck</surname><given-names>B</given-names></name><name name-style="western"><surname>Esteve-Raventos</surname><given-names>F</given-names></name><name name-style="western"><surname>Hofstetter</surname><given-names>V</given-names></name><name name-style="western"><surname>Manjon</surname><given-names>JL</given-names></name><name name-style="western"><surname>Moreno</surname><given-names>G</given-names></name><name name-style="western"><surname>Salcedo</surname><given-names>I</given-names></name></person-group> (<year>2015</year>) Assessing the taxonomic identity of white and orange specimens of <italic><tp:taxon-name><tp:taxon-name-part taxon-name-part-type="genus">Cantharellus</tp:taxon-name-part></tp:taxon-name></italic>: occasional colour variants or independent species? Cryptogamie Mycologie 36(3): 287–300. <ext-link xlink:type="simple" ext-link-type="doi" xlink:href="10.7872/crym/v36.iss3.2015.287">https://doi.org/10.7872/crym/v36.iss3.2015.287</ext-link></mixed-citation></ref><ref id="B19"><mixed-citation xmlns:xlink="http://www.w3.org/1999/xlink" xlink:type="simple"><person-group><name name-style="western"><surname>Olariaga</surname><given-names>I</given-names></name><name name-style="western"><surname>Moreno</surname><given-names>G</given-names></name><name name-style="western"><surname>Manjoni</surname><given-names>J-L</given-names></name><name name-style="western"><surname>Salcedo</surname><given-names>I</given-names></name><name name-style="western"><surname>Rodriguez</surname><given-names>D</given-names></name><name name-style="western"><surname>Hofstetter</surname><given-names>V</given-names></name><name name-style="western"><surname>Buyck</surname><given-names>B</given-names></name></person-group> (<year>2016</year>) <article-title><italic><tp:taxon-name><tp:taxon-name-part taxon-name-part-type="genus">Cantharellus</tp:taxon-name-part></tp:taxon-name></italic> (<tp:taxon-name><tp:taxon-name-part taxon-name-part-type="order">Cantharellales</tp:taxon-name-part></tp:taxon-name>, <tp:taxon-name><tp:taxon-name-part taxon-name-part-type="phylum">Basidiomycota</tp:taxon-name-part></tp:taxon-name>) revisited in Europe through a multigene phylogeny.</article-title><source>Fungal Diversity</source><volume>83</volume>(<issue>1</issue>): <fpage>263</fpage>–<lpage>292</lpage>. <ext-link xlink:type="simple" ext-link-type="doi" xlink:href="10.1007/s13225-016-0376-7">https://doi.org/10.1007/s13225-016-0376-7</ext-link></mixed-citation></ref><ref id="B17"><mixed-citation xmlns:xlink="http://www.w3.org/1999/xlink" xlink:type="simple"><person-group><name name-style="western"><surname>Ogawa</surname><given-names>W</given-names></name><name name-style="western"><surname>Endo</surname><given-names>N</given-names></name><name name-style="western"><surname>Fukuda</surname><given-names>M</given-names></name><name name-style="western"><surname>Yamada</surname><given-names>A</given-names></name></person-group> (<year>2018</year>) <article-title>Phylogenetic analyses of Japanese golden chanterelles and a new species description, <italic><tp:taxon-name><tp:taxon-name-part taxon-name-part-type="genus">Cantharellus</tp:taxon-name-part> <tp:taxon-name-part taxon-name-part-type="species">anzutake</tp:taxon-name-part></tp:taxon-name></italic> sp. nov.</article-title><source>Mycoscience</source><volume>59</volume>(<issue>2</issue>): <fpage>153</fpage>–<lpage>165</lpage>. <ext-link xlink:type="simple" ext-link-type="doi" xlink:href="10.1016/j.myc.2017.08.014">https://doi.org/10.1016/j.myc.2017.08.014</ext-link></mixed-citation></ref><ref id="B3"><mixed-citation xmlns:xlink="http://www.w3.org/1999/xlink" xlink:type="simple"><person-group><name name-style="western"><surname>Antonín</surname><given-names>V</given-names></name><name name-style="western"><surname>Hofstetter</surname><given-names>V</given-names></name><name name-style="western"><surname>Ryoo</surname><given-names>R</given-names></name><name name-style="western"><surname>Ka</surname><given-names>K-H</given-names></name><name name-style="western"><surname>Buyck</surname><given-names>B</given-names></name></person-group> (<year>2017</year>) <article-title>New <italic><tp:taxon-name><tp:taxon-name-part taxon-name-part-type="genus">Cantharellus</tp:taxon-name-part></tp:taxon-name></italic> species from the Republic of Korea.</article-title><source>Mycological Progress</source><volume>16</volume>(<issue>8</issue>): <fpage>753</fpage>–<lpage>759</lpage>. <ext-link xlink:type="simple" ext-link-type="doi" xlink:href="10.1007/s11557-017-1312-2">https://doi.org/10.1007/s11557-017-1312-2</ext-link></mixed-citation></ref></ref-list></tp:taxon-treatment>
